# Supplementary material for: The Influence of Immunization Route, Tissue Microenvironment, and Cytokine Cell Milieu on HIV-Specific CD8+ T Cells Measured Using Fluidigm Dynamic Arrays
Source: PLoS One. 2015 May 6;10(5):e0126487. doi: 10.1371/journal.pone.0126487 (PMC4422706; doi:10.1371/journal.pone.0126487)
Supplement: S1 Dataset — (XLSX) [file pone.0126487.s001.xlsx]

## Sheet: Sheet1
Group no.	Sample	RpL32	IFN-γ	IL-2	TNF-α	IL-4	IL-13	IL-17	MIP-1α	MIP-1β	RANTES	Gzm A	Gzm B	Gzm C	Perforin1	Sell	Selplg	CD69	CCR5	CCR7	CCR9	CCR10	Itg α4	Itg αE	Itg αL	Itg αM	Itg αX	Itg αD	Itg β1	Itg β2	Itg β7
1	i.n./i.n.	21.506	27.766	999	25.9479	999	999	999	999	27.4355	19.9369	999	999	999	28.15	999	25.282	27.5151	27.5126	999	999	999	24.1798	25.707	25.1489	999	999	999	24.7589	999	999
1	i.n./i.n.	17.0227	999	999	22.6018	999	999	999	28.0371	19.7945	14.6123	18.7953	20.5523	999	23.0516	999	20.7446	24.5177	24.2791	23.7401	999	999	19.9318	21.3083	26.7885	999	25.2645	22.7957	21.5752	22.4501	19.9335
1	i.n./i.n.	18.6077	999	999	24.9923	999	999	999	999	25.3722	15.974	999	999	999	999	999	30.6606	999	29.9194	999	999	999	25.2022	24.6507	999	999	999	999	24.5954	27.094	23.8495
1	i.n./i.n.	16.6256	999	999	24.6245	999	999	999	999	19.0208	15.8108	19.3234	22.0101	999	999	999	999	999	29.6979	22.1632	999	999	23.3586	20.8798	999	999	999	24.4564	999	23.511	20.6489
1	i.n./i.n.	16.6508	999	999	24.7667	999	999	999	999	20.3273	14.7992	19.3464	21.9475	999	999	999	999	28.5344	999	21.6057	999	999	20.3991	20.1454	999	999	999	23.1198	24.5335	22.3521	19.3667
1	i.n./i.n.	16.3408	999	999	26.3114	999	999	999	999	19.8873	14.6823	17.6172	21.5861	999	999	999	28.6939	999	27.1881	21.5707	999	999	20.9542	20.0399	999	31.4058	999	23.0706	24.6215	23.8535	19.8103
1	i.n./i.n.	17.0538	999	999	26.7316	999	999	999	999	20.7712	14.8415	999	23.3709	999	999	999	999	999	28.0065	23.1135	999	999	20.9179	20.7922	999	999	31.836	21.8935	26.145	23.769	20.7145
1	i.n./i.n.	16.9502	999	999	23.7123	999	999	999	999	19.9167	14.7819	17.6938	20.4641	999	23.9922	999	22.0689	24.211	24.2079	23.4893	999	999	19.5851	21.6883	31.4377	999	27.588	23.1805	21.7366	21.8924	20.23
1	i.n./i.n.	16.8171	999	999	22.8709	999	999	999	29.9126	19.7295	14.672	17.6572	20.1395	999	23.0085	999	21.5511	25.3491	24.4327	23.2022	999	999	19.5133	21.0301	31.2354	999	999	22.6015	21.6275	21.9081	19.6736
2	i.n./i.m.	15.9423	999	999	999	999	999	999	999	19.0942	13.4103	18.9733	22.4166	999	999	999	24.5668	999	999	999	999	999	18.4776	21.642	999	23.725	999	999	21.0403	21.7999	19.6219
2	i.n./i.m.	15.7163	999	999	22.8642	999	999	999	999	18.8538	13.4145	20.2783	999	999	999	999	999	999	999	22.9976	999	999	18.4214	999	999	999	27.8457	999	21.0255	21.5939	19.1429
2	i.n./i.m.	16.1982	999	999	24.2425	999	999	999	30.8445	19.9532	13.6491	23.524	23.0692	999	999	999	999	25.9912	999	21.4598	999	999	18.3447	22.6627	999	999	26.8108	999	20.9156	21.8215	19.3905
2	i.n./i.m.	16.0442	999	999	24.1325	999	999	999	999	20.0752	13.5196	17.9913	22.0352	999	21.927	999	999	999	22.7685	21.4809	999	999	18.74	21.0148	999	24.704	24.29	999	21.3833	23.183	19.1651
2	i.n./i.m.	16.1391	999	999	22.8143	999	999	999	28.9952	18.8699	13.5842	21.6836	21.3919	999	999	999	23.9152	999	21.8331	21.6903	999	999	18.1863	23.0553	999	999	999	23.6623	22.4187	23.6094	19.2695
2	i.n./i.m.	16.4238	999	999	999	999	999	999	999	19.7121	13.5443	19.411	21.9669	999	999	999	999	24.7448	22.5643	24.6655	999	999	18.7923	23.2408	999	999	27.0551	999	22.1756	21.9108	19.8508
2	i.n./i.m.	15.1093	999	999	19.7363	999	999	999	22.6535	16.6298	12.4728	16.1702	18.4122	999	18.7237	999	18.6631	999	19.8993	20.7738	999	999	16.6889	20.1424	999	21.8154	999	999	18.5157	19.9017	17.7478
2	i.n./i.m.	15.3651	999	999	19.719	999	999	999	22.7888	16.8652	12.6882	16.2661	18.8161	999	18.6078	999	19.0931	20.1337	20.0089	21.3835	999	999	16.7971	20.5923	999	21.9941	22.4781	999	18.5396	20.4841	17.9106
2	i.n./i.m.	22.5505	25.1547	999	24.4985	999	999	999	28.8125	22.1199	21.6233	999	999	999	999	27.7712	999	26.4981	999	26.7409	26.6249	999	25.5536	27.2796	26.0693	999	999	999	27.1399	999	27.0157
2	i.n./i.m.	15.6007	22.1012	999	20.4145	999	999	999	23.1606	16.9013	12.6022	17.3684	19.3529	999	18.5387	999	18.9522	21.3879	20.1084	21.5718	999	999	17.394	21.0176	999	22.4712	22.51	999	18.7251	20.7459	18.3298
3	i.m./i.m.	20.668	27.2141	999	999	999	999	999	31.2995	23.1364	17.8386	999	27.4488	999	24.8159	999	24.9787	26.242	27.7655	28.3374	999	999	23.3804	999	27.6689	999	999	999	24.1336	25.9691	24.6601
3	i.m./i.m.	15.7074	999	999	20.5804	999	999	999	23.0339	16.6051	12.3788	19.1936	19.5733	999	18.343	999	19.1088	20.3935	20.1801	22.9758	999	999	17.1425	26.8346	21.6189	23.2069	999	999	18.9938	21.1387	19.1512
3	i.m./i.m.	17.7707	999	999	999	999	999	999	30.58	19.1843	14.5044	27.2443	25.8564	999	23.5895	999	25.386	999	23.9489	999	999	999	20.3344	999	999	999	999	999	23.7859	22.9163	23.1015
3	i.m./i.m.	18.0716	999	999	27.0899	999	999	999	32.9637	19.7021	14.3246	999	999	999	24.4958	999	27.9295	999	24.4394	26.6299	999	999	21.2519	999	999	999	999	999	24.4492	24.3195	23.0503
3	i.m./i.m.	16.7164	999	999	23.6692	999	999	999	999	19.4823	13.9719	17.1794	21.409	999	999	999	999	999	999	22.3978	999	999	18.8757	20.0727	999	999	25.9252	21.0783	23.1506	23.726	19.9679
3	i.m./i.m.	15.9855	999	999	23.6098	999	999	999	29.5998	20.031	14.0662	19.135	22.5524	999	21.5136	999	25.1432	999	999	21.0335	999	999	19.2667	20.7768	999	999	999	23.5274	22.7963	22.7638	19.7731
3	i.m./i.m.	16.8949	999	999	23.2422	999	999	999	999	19.5082	13.5973	19.3231	23.527	999	999	999	999	999	23.7581	23.439	999	999	19.0253	999	999	999	999	999	22.6429	24.6511	19.689
3	i.m./i.m.	16.4779	999	999	27.1711	999	999	999	999	19.8003	13.3761	21.123	23.7423	999	999	999	999	24.2047	999	21.8538	999	999	18.9297	21.8494	999	999	999	999	20.6666	22.2816	19.8616
3	i.m./i.m.	15.5595	999	999	19.7008	999	999	999	999	16.5752	12.4501	17.7203	19.3613	999	18.4046	999	19.5012	20.9062	19.7195	22.9998	999	999	16.7283	999	999	23.8663	25.3619	999	19.3102	20.6472	18.7712
3	i.m./i.m.	15.639	999	999	20.0918	999	999	999	22.7415	16.5634	12.5303	17.6975	19.1765	999	18.3393	999	19.2295	21.2001	19.8288	22.9299	999	999	16.7847	999	23.3135	23.1728	999	999	19.7748	20.639	19.2659
